# Supplementary material for: Development of a BiAD Sensor for Locus-Specific Detection of Cellular Histone Acetylation Dynamics by Fluorescence Microscopy
Source: Genes (Basel). 2025 Apr 10;16(4):444. doi: 10.3390/genes16040444 (PMC12027405; doi:10.3390/genes16040444)
Supplement: Supplementary file 1 [file genes-16-00444-s001.zip]

Archive with 1 entries (1 files):
- genes-3535847-supplementary.pdf
